# Supplementary material for: Integrative QTL Mapping and Transcriptomic Profiling to Identify Growth-Associated QTL and Candidate Genes in Hong Kong Catfish (Clarias fuscus)
Source: Animals (Basel). 2025 Jun 9;15(12):1707. doi: 10.3390/ani15121707 (PMC12189263; doi:10.3390/ani15121707)
Supplement: Supplementary file 1 [file animals-15-01707-s001.zip]

Archive with 1 entries (1 files):
- animals-3653486-supplementary.pdf
